# Supplementary material for: Burnout and Stress in Forensic Science Jobs: A Systematic Review
Source: Healthcare (Basel). 2024 Oct 12;12(20):2032. doi: 10.3390/healthcare12202032 (PMC11506976; doi:10.3390/healthcare12202032)
Supplement: Supplementary file 1 [file healthcare-12-02032-s001.zip]

Archive with 1 entries (1 files):
- healthcare-3225707-supplementary.pdf
